# Supplementary material for: Exploring a Metacognitive Scaffolding-Based GenAI-Assisted Peer Feedback Provision Approach to Enhance Feedback Engagement Among Nursing Students
Source: Nurs Rep. 2026 May 27;16(6):182. doi: 10.3390/nursrep16060182 (PMC13304612; doi:10.3390/nursrep16060182)
Supplement: Supplementary file 1 [file nursrep-16-00182-s001.zip]

Archive with 1 entries (1 files):
- nursrep-4244770-supplementary.pdf
